# Supplementary material for: Insight into crRNA Processing in Streptococcus mutans P42S and Application of SmutCas9 in Genome Editing
Source: Int J Mol Sci. 2025 Feb 25;26(5):2005. doi: 10.3390/ijms26052005 (PMC11900481; doi:10.3390/ijms26052005)
Supplement: Supplementary file 1 [file ijms-26-02005-s001.zip]

Archive with 1 entries (1 files):
- ijms-3490491-supplementary.pdf
